# Supplementary material for: Whole Genome Sequencing of Clinical Mycobacterium bovis BCG in Disseminated Infection with Mycotic Aneurysm and ARDS After Intravesical Therapy: A Case Report
Source: Int J Mol Sci. 2025 Dec 25;27(1):238. doi: 10.3390/ijms27010238 (PMC12785506; doi:10.3390/ijms27010238)
Supplement: Supplementary file 1 [file ijms-27-00238-s001.zip]

Archive with 2 entries (2 files):
- Supplementary_Table_S1_WGS_Analysis_Summary.xlsx (1).csv
- Supplementary_Figures_S1-S2_Timelines.pdf
