# Supplementary material for: Whole Genome Sequencing of Clinical Mycobacterium bovis BCG in Disseminated Infection with Mycotic Aneurysm and ARDS After Intravesical Therapy: A Case Report
Source: Int J Mol Sci. 2025 Dec 25;27(1):238. doi: 10.3390/ijms27010238 (PMC12785506; doi:10.3390/ijms27010238)
Supplement: Supplementary file 1 [file ijms-27-00238-s001.zip › Supplementary_Table_S1_WGS_Analysis_Summary.xlsx (1).csv]

SAMPLE_NAME	STATUS	SUBMIT_TIME	UPDATE_TIME	ORIGINAL	S_KEY	P_KEY	PIPELINE_VERSION	FASTP_READS	FASTP_READS_AFTER_QC	BRACKEN_MAIN_SPECIES	QUAST_CONTIG_COUNT	QUAST_MAX_CONTIG_LENGTH	QUAST_TOTAL_GENOME_SIZE	QUAST_REFERENCE_GENOME_SIZE	QUAST_GC_CONTENT	QUAST_REFERENCE_GC_CONTENT	QUAST_N50	QUAST_GENOME_FRACTION	MTBSEQ_HOMOLKA_SPECIES	MTBSEQ_HOMOLKA_LINEAGE	MTBSEQ_HOMOLKA_GROUP	MTBSEQ_HOMOLKA_QUALITY	MTBSEQ_COLL_LINEAGE_BRANCH	MTBSEQ_COLL_LINEAGE_NAME_BRANCH	MTBSEQ_COLL_QUALITY_BRANCH	MTBSEQ_COLL_LINEAGE_EASY	MTBSEQ_COLL_LINEAGE_NAME_EASY	MTBSEQ_COLL_QUALITY_EASY	MTBSEQ_BEIJING_LINEAGE_EASY	MTBSEQ_BEIJING_QUALITY_EASY	MTBSEQ_TOTAL_READS	MTBSEQ_MAPPED_READS	MTBSEQ_MAPPED_READS_PERCENT	MTBSEQ_GENOME_SIZE	MTBSEQ_GENOME_GC	MTBSEQ_TOTAL_BASES	MTBSEQ_TOTAL_BASES_PERCENT	MTBSEQ_GC_CONTENT	MTBSEQ_COVERAGE_MEAN	MTBSEQ_COVERAGE_MEDIAN	MTBSEQ_UNAMBIGUOUS_TOTAL_BASES	MTBSEQ_UNAMBIGUOUS_TOTAL_BASES_PERCENT	MTBSEQ_UNAMBIGUOUS_GC_CONTENT	MTBSEQ_UNAMBIGUOUS_COVERAGE_MEAN	MTBSEQ_UNAMBIGUOUS_COVERAGE_MEDIAN	MTBSEQ_SNPS	MTBSEQ_DELETIONS	MTBSEQ_INSERTIONS	MTBSEQ_UNCOVERED
JPN-B2024-M24091-1	COMPLETED	2025/12/15 17:35	2025/12/15 17:54	TRUE	f6f35635-6cc4-43f9-89ed-6e1a39c534a3	SAMPLE_SPECIFIC_ANALYSIS#181ea106-7f96-d701-b4de-87cdb859b530	1.4.0	3717758	3498904	Mycobacterium tuberculosis	156	156647	4276939	4411532	65.6	65.61	61114	96.286	M. bovis	unkown	unknown	good	BOV	M. bovis	good	BOV	M. bovis	good	unknown	good	3686939	3633433	98.55	4411532	65.61	4320547	0.98	65.63	115.43	115	4310501	0.98	65.63	115.66	116	2528	665	312	90985
JPN-B2024-M24091-2	COMPLETED	2025/12/15 17:35	2025/12/15 17:50	TRUE	86a8f5ab-6070-4356-8432-0d0ada83f076	SAMPLE_SPECIFIC_ANALYSIS#181ea106-7f96-d701-b4de-87cdb859b530	1.4.0	2693320	2530774	Mycobacterium tuberculosis	174	148459	4272390	4411532	65.58	65.61	52777	96.19	M. bovis	unkown	unknown	good	BOV	M. bovis	good	BOV	M. bovis	good	unknown	good	2673749	2639463	98.72	4411532	65.61	4320189	0.98	65.63	84.17	84	4303991	0.98	65.63	84.44	84	2513	679	281	91343
[truncated: 35 more columns]
